# Supplementary material for: Bioinformatics-based screening of key genes for transformation of liver cirrhosis to hepatocellular carcinoma
Source: J Transl Med. 2020 Jan 30;18:40. doi: 10.1186/s12967-020-02229-8 (PMC6993496; doi:10.1186/s12967-020-02229-8)
Supplement: Supplementary file 1 — Additional file 1: Table S1. The basic clinical info of the patients selected in GSE54236, GSE89377, GSE17548 and GSE63898. [file 12967_2020_2229_MOESM1_ESM.xlsx]

## Sheet: Sheet1
Dataset	Country	Sample ID	title	Diagnosis
GEO: GSE17548	Turkey	GSM437492	TR-1N	cirrhosis
GEO: GSE17548	Turkey	GSM437493	TR-1T	WD HCC
GEO: GSE17548	Turkey	GSM437466	TR-2N	Cirrhosis
GEO: GSE17548	Turkey	SM437467	TR-2T	HCC
GEO: GSE17548	Turkey	GSM437461	TR-3T	HCC
GEO: GSE17548	Turkey	GSM437473	TR-4N	Cirrhosis
GEO: GSE17548	Turkey	GSM437474	TR-4T	HCC
GEO: GSE17548	Turkey	GSM437483	TR-5T	HCC
GEO: GSE17548	Turkey	GSM437457	TR-6N	Cirrhosis
GEO: GSE17548	Turkey	GSM437458	TR-6T	HCC
GEO: GSE17548	Turkey	GSM437463	TR-21N	Cirrhosis
GEO: GSE17548	Turkey	GSM437464	TR-21T	Focal HCC
GEO: GSE17548	Turkey	GSM437469	TR-22N	MD HCC
GEO: GSE17548	Turkey	GSM437491	TR-23T	WD HCC
GEO: GSE17548	Turkey	GSM437488	TR-24N	Cirrhosis
GEO: GSE17548	Turkey	GSM437489	TR-24T	MD. HCC
GEO: GSE17548	Turkey	GSM437484	TR-25N	Cirrhosis
GEO: GSE17548	Turkey	GSM437471	TR-26N	Cirrhosis
GEO: GSE17548	Turkey	GSM437477	TR-27N	Cirrhosis
GEO: GSE17548	Turkey	GSM437487	TR-7T	MD HCC
GEO: GSE17548	Turkey	GSM437486	TR-28N	Cirrhosis
GEO: GSE17548	Turkey	GSM437481	TR-29N	Cirrhosis
GEO: GSE17548	Turkey	GSM437480	TR-210N	Cirrhosis
GEO: GSE17548	Turkey	GSM437479	TR-211N	Cirrhosis
GEO: GSE17548	Turkey	GSM437472	TR-212N	Cirrhosis
GEO: GSE17548	Turkey	GSM437476	TR-9T	MD HCC
GEO: GSE17548	Turkey	GSM437478	TR-10T	MD HCC
GEO: GSE17548	Turkey	GSM437465	TR-11T	HCC
GEO: GSE17548	Turkey	GSM437459	TR-210T	MD HCC
GEO: GSE17548	Turkey	GSM437468	TR-211T	MD HCC
GEO: GSE89377	Korea	GSM2367587	CS-01	Cirrhosis
GEO: GSE89377	Korea	GSM2367588	CS-02	Cirrhosis
GEO: GSE89377	Korea	GSM2367589	CS-03	Cirrhosis
GEO: GSE89377	Korea	GSM2367590	CS-04	Cirrhosis
GEO: GSE89377	Korea	GSM2367591	CS-05	Cirrhosis
GEO: GSE89377	Korea	GSM2367592	CS-06	Cirrhosis
GEO: GSE89377	Korea	GSM2367593	CS-07	Cirrhosis
GEO: GSE89377	Korea	GSM2367594	CS-08	Cirrhosis
GEO: GSE89377	Korea	GSM2367595	CS-09	Cirrhosis
GEO: GSE89377	Korea	GSM2367596	CS-10	Cirrhosis
GEO: GSE89377	Korea	GSM2367597	CS-11	Cirrhosis
GEO: GSE89377	Korea	GSM2367598	CS-12	Cirrhosis
GEO: GSE89377	Korea	GSM2367621	eHCC-01	earyl hepatocellular carcinoma
GEO: GSE89377	Korea	GSM2367622	eHCC-02	earyl hepatocellular carcinoma
GEO: GSE89377	Korea	GSM2367623	eHCC-03	earyl hepatocellular carcinoma
GEO: GSE89377	Korea	GSM2367624	eHCC-04	earyl hepatocellular carcinoma
GEO: GSE89377	Korea	GSM2367625	eHCC-05	earyl hepatocellular carcinoma
GEO: GSE89377	Korea	GSM2367626	TG1-01	hepatocellular carcinoma (TG1)
GEO: GSE89377	Korea	GSM2367627	TG1-02	hepatocellular carcinoma (TG1)
GEO: GSE89377	Korea	GSM2367628	TG1-03	hepatocellular carcinoma (TG1)
GEO: GSE89377	Korea	GSM2367629	TG1-04	hepatocellular carcinoma (TG1)
GEO: GSE89377	Korea	GSM2367630	TG1-05	hepatocellular carcinoma (TG1)
GEO: GSE89377	Korea	GSM2367631	TG1-06	hepatocellular carcinoma (TG1)
GEO: GSE89377	Korea	GSM2367632	TG1-07	hepatocellular carcinoma (TG1)
GEO: GSE89377	Korea	GSM2367633	TG1-08	hepatocellular carcinoma (TG1)
GEO: GSE89377	Korea	GSM2367634	TG1-09	hepatocellular carcinoma (TG1)
GEO: GSE89377	Korea	GSM2367635	TG2-01	hepatocellular carcinoma (TG2)
GEO: GSE89377	Korea	GSM2367636	TG2-02	hepatocellular carcinoma (TG2)
GEO: GSE89377	Korea	GSM2367637	TG2-03	hepatocellular carcinoma (TG2)
GEO: GSE89377	Korea	GSM2367638	TG2-04	hepatocellular carcinoma (TG2)
GEO: GSE89377	Korea	GSM2367639	TG2-05	hepatocellular carcinoma (TG2)
GEO: GSE89377	Korea	GSM2367640	TG2-06	hepatocellular carcinoma (TG2)
GEO: GSE89377	Korea	GSM2367641	TG2-07	hepatocellular carcinoma (TG2)
GEO: GSE89377	Korea	GSM2367642	TG2-08	hepatocellular carcinoma (TG2)
GEO: GSE89377	Korea	GSM2367643	TG2-09	hepatocellular carcinoma (TG2)
GEO: GSE89377	Korea	GSM2367644	TG2-10	hepatocellular carcinoma (TG2)
GEO: GSE89377	Korea	GSM2367645	TG2-11	hepatocellular carcinoma (TG2)
GEO: GSE89377	Korea	GSM2367646	TG2-12	hepatocellular carcinoma (TG2)
GEO: GSE89377	Korea	GSM2367647	TG3-01	hepatocellular carcinoma (TG3)
GEO: GSE89377	Korea	GSM2367648	TG3-02	hepatocellular carcinoma (TG3)
GEO: GSE89377	Korea	GSM2367649	TG3-03	hepatocellular carcinoma (TG3)
GEO: GSE89377	Korea	GSM2367650	TG3-04	hepatocellular carcinoma (TG3)
GEO: GSE89377	Korea	GSM2367651	TG3-05	hepatocellular carcinoma (TG3)
GEO: GSE89377	Korea	GSM2367652	TG3-06	hepatocellular carcinoma (TG3)
GEO: GSE89377	Korea	GSM2367653	TG3-07	hepatocellular carcinoma (TG3)
GEO: GSE89377	Korea	GSM2367654	TG3-08	hepatocellular carcinoma (TG3)
GEO: GSE89377	Korea	GSM2367655	TG3-09	hepatocellular carcinoma (TG3)
GEO: GSE89377	Korea	GSM2367656	TG3-10	hepatocellular carcinoma (TG3)
GEO: GSE89377	Korea	GSM2367657	TG3-11	hepatocellular carcinoma (TG3)
GEO: GSE89377	Korea	GSM2367658	TG3-12	hepatocellular carcinoma (TG3)
GEO: GSE89377	Korea	GSM2367659	TG3-13	hepatocellular carcinoma (TG3)
GEO: GSE89377	Korea	GSM2367660	TG3-14	hepatocellular carcinoma (TG3)
GEO: GSE63898	USA	GSM1559605	B108_placa96-3_F01	cirrhosis
GEO: GSE63898	USA	GSM1559606	B109_placa96-3_F02	hepatocellular carcinoma
GEO: GSE63898	USA	GSM1559607	B110_placa96-3_F03	cirrhosis
GEO: GSE63898	USA	GSM1559608	B111_placa96-3_F04	hepatocellular carcinoma
GEO: GSE63898	USA	GSM1559609	B131_plate4_H06	hepatocellular carcinoma
GEO: GSE63898	USA	GSM1559610	B134_placa96-3_F05	cirrhosis
GEO: GSE63898	USA	GSM1559611	B135_placa96-3_F06	hepatocellular carcinoma
GEO: GSE63898	USA	GSM1559612	B146_placa96-3_F07	cirrhosis
GEO: GSE63898	USA	GSM1559613	B147_placa96-3_F08	hepatocellular carcinoma
GEO: GSE63898	USA	GSM1559614	B150_placa96-3_F09	cirrhosis
GEO: GSE63898	USA	GSM1559615	B151_placa96-3_F10	hepatocellular carcinoma
GEO: GSE63898	USA	GSM1559616	B152_placa96-3_F11	cirrhosis
GEO: GSE63898	USA	GSM1559617	B153_placa96-3_F12	hepatocellular carcinoma
GEO: GSE63898	USA	GSM1559618	B156_placa96-3_G01	cirrhosis
GEO: GSE63898	USA	GSM1559619	B157_placa96-3_G02	hepatocellular carcinoma
GEO: GSE63898	USA	GSM1559620	B158_placa96-3_G03	cirrhosis
GEO: GSE63898	USA	GSM1559621	B159_placa96-3_G04	hepatocellular carcinoma
GEO: GSE63898	USA	GSM1559622	B160_placa96-3_G05	cirrhosis
GEO: GSE63898	USA	GSM1559623	B161_placa96-3_G06	hepatocellular carcinoma
GEO: GSE63898	USA	GSM1559624	B166_placa96-3_G07	cirrhosis
GEO: GSE63898	USA	GSM1559625	B167_placa96-3_G08	hepatocellular carcinoma
GEO: GSE63898	USA	GSM1559626	B168_placa96-3_G09	cirrhosis
GEO: GSE63898	USA	GSM1559627	B169_placa96-3_G10	hepatocellular carcinoma
GEO: GSE63898	USA	GSM1559628	B174_placa96-3_G11	cirrhosis
GEO: GSE63898	USA	GSM1559629	B175_placa96-3_G12	hepatocellular carcinoma
GEO: GSE63898	USA	GSM1559630	B178_plate4_G01	cirrhosis
GEO: GSE63898	USA	GSM1559631	B179_plate4_G02	hepatocellular carcinoma
GEO: GSE63898	USA	GSM1559632	B180_plate4_G03	cirrhosis
GEO: GSE63898	USA	GSM1559633	B181_plate4_G04	hepatocellular carcinoma
GEO: GSE63898	USA	GSM1559634	B209_plate4_H07	hepatocellular carcinoma
GEO: GSE63898	USA	GSM1559635	B214_plate4_G05	cirrhosis
GEO: GSE63898	USA	GSM1559636	B215_plate4_G06	hepatocellular carcinoma
GEO: GSE63898	USA	GSM1559637	B230_plate4_G07	cirrhosis
GEO: GSE63898	USA	GSM1559638	B231_plate4_G08	hepatocellular carcinoma
GEO: GSE63898	USA	GSM1559639	B232_plate4_G09	cirrhosis
GEO: GSE63898	USA	GSM1559640	B233_plate4_G10	hepatocellular carcinoma
GEO: GSE63898	USA	GSM1559641	B236_plate4_G11	cirrhosis
GEO: GSE63898	USA	GSM1559642	B237_plate4_G12	hepatocellular carcinoma
GEO: GSE63898	USA	GSM1559643	B238_plate24_1_C05	cirrhosis
GEO: GSE63898	USA	GSM1559644	B239_plate24_1_D05	hepatocellular carcinoma
GEO: GSE63898	USA	GSM1559645	B242_plate24_1_E05	cirrhosis
GEO: GSE63898	USA	GSM1559646	B243_plate24_1_F05	hepatocellular carcinoma
GEO: GSE63898	USA	GSM1559647	B246_plate24_1_G05	cirrhosis
GEO: GSE63898	USA	GSM1559648	B247_plate24_1_H05	hepatocellular carcinoma
GEO: GSE63898	USA	GSM1559649	B264_plate24_1_A07	cirrhosis
GEO: GSE63898	USA	GSM1559650	B265_plate24_1_B07	hepatocellular carcinoma
GEO: GSE63898	USA	GSM1559651	B294_plate24_1_C07	cirrhosis
GEO: GSE63898	USA	GSM1559652	B295_plate24_1_D07	hepatocellular carcinoma
GEO: GSE63898	USA	GSM1559653	B298_plate24_1_E07	cirrhosis
GEO: GSE63898	USA	GSM1559654	B299_plate24_1_F07	hepatocellular carcinoma
GEO: GSE63898	USA	GSM1559655	B300_plate24_1_G07	cirrhosis
GEO: GSE63898	USA	GSM1559656	B301_plate24_1_H07	hepatocellular carcinoma
GEO: GSE63898	USA	GSM1559657	B306_plate24 2_G05	cirrhosis
GEO: GSE63898	USA	GSM1559658	B307_plate24 2_H05	hepatocellular carcinoma
GEO: GSE63898	USA	GSM1559659	B316_plate24 2_A07	cirrhosis
GEO: GSE63898	USA	GSM1559660	B317_plate24 2_B07	hepatocellular carcinoma
GEO: GSE63898	USA	GSM1559661	B318_plate24 2_C07	cirrhosis
GEO: GSE63898	USA	GSM1559662	B319_plate24 2_D07	hepatocellular carcinoma
GEO: GSE63898	USA	GSM1559663	B324_plate24 2_E07	cirrhosis
GEO: GSE63898	USA	GSM1559664	B325_plate24 2_F07	hepatocellular carcinoma
GEO: GSE63898	USA	GSM1559665	M207_plate1_A01	hepatocellular carcinoma
GEO: GSE63898	USA	GSM1559666	M208_plate1_A02	cirrhosis
GEO: GSE63898	USA	GSM1559667	M209_plate1_A03	hepatocellular carcinoma
GEO: GSE63898	USA	GSM1559668	M210_plate1_A04	cirrhosis
GEO: GSE63898	USA	GSM1559669	M213_plate1_A05	hepatocellular carcinoma
GEO: GSE63898	USA	GSM1559670	M214_plate1_A06	cirrhosis
GEO: GSE63898	USA	GSM1559671	M223_plate1_A07	hepatocellular carcinoma
GEO: GSE63898	USA	GSM1559672	M224_plate1_A08	cirrhosis
GEO: GSE63898	USA	GSM1559673	M229_plate1_A09	hepatocellular carcinoma
GEO: GSE63898	USA	GSM1559674	M230_plate1_A10	cirrhosis
GEO: GSE63898	USA	GSM1559675	M233_plate1_A11	hepatocellular carcinoma
GEO: GSE63898	USA	GSM1559676	M234_plate1_A12	cirrhosis
GEO: GSE63898	USA	GSM1559677	M235_plate1_B01	hepatocellular carcinoma
GEO: GSE63898	USA	GSM1559678	M236_plate1_B02	cirrhosis
GEO: GSE63898	USA	GSM1559679	M237_plate1_B03	hepatocellular carcinoma
GEO: GSE63898	USA	GSM1559680	M238_plate1_B04	cirrhosis
GEO: GSE63898	USA	GSM1559681	M243_plate1_B05	hepatocellular carcinoma
GEO: GSE63898	USA	GSM1559682	M244_plate1_B06	cirrhosis
GEO: GSE63898	USA	GSM1559683	M247_plate1_B07	hepatocellular carcinoma
GEO: GSE63898	USA	GSM1559684	M248_plate1_B08	cirrhosis
GEO: GSE63898	USA	GSM1559685	M253_plate1_B09	hepatocellular carcinoma
GEO: GSE63898	USA	GSM1559686	M254_plate1_B10	cirrhosis
GEO: GSE63898	USA	GSM1559687	M255_plate1_B11	hepatocellular carcinoma
GEO: GSE63898	USA	GSM1559688	M256_plate1_B12	cirrhosis
GEO: GSE63898	USA	GSM1559689	M257_plate24 2_G07	hepatocellular carcinoma
GEO: GSE63898	USA	GSM1559690	M261_plate1_C01	hepatocellular carcinoma
GEO: GSE63898	USA	GSM1559691	M262_plate1_C02	cirrhosis
GEO: GSE63898	USA	GSM1559692	M265_plate1_G02	hepatocellular carcinoma
GEO: GSE63898	USA	GSM1559693	M267_plate1_C03	hepatocellular carcinoma
GEO: GSE63898	USA	GSM1559694	M268_plate1_C04	cirrhosis
GEO: GSE63898	USA	GSM1559695	M269_plate1_G03	hepatocellular carcinoma
GEO: GSE63898	USA	GSM1559696	M271_plate1_G04	hepatocellular carcinoma
GEO: GSE63898	USA	GSM1559697	M275_plate1_C05	hepatocellular carcinoma
GEO: GSE63898	USA	GSM1559698	M276_plate1_C06	cirrhosis
GEO: GSE63898	USA	GSM1559699	M279_plate1_C07	hepatocellular carcinoma
GEO: GSE63898	USA	GSM1559700	M280_plate1_C08	cirrhosis
GEO: GSE63898	USA	GSM1559701	M305_plate1_C09	hepatocellular carcinoma
GEO: GSE63898	USA	GSM1559702	M306_plate1_C10	cirrhosis
GEO: GSE63898	USA	GSM1559703	M311_plate1_C11	hepatocellular carcinoma
GEO: GSE63898	USA	GSM1559704	M312_plate1_C12	cirrhosis
GEO: GSE63898	USA	GSM1559705	M319_plate1_D01	hepatocellular carcinoma
GEO: GSE63898	USA	GSM1559706	M320_plate1_D02	cirrhosis
GEO: GSE63898	USA	GSM1559707	M321_plate1_G05	hepatocellular carcinoma
GEO: GSE63898	USA	GSM1559708	M325_plate1_D03_2	hepatocellular carcinoma
GEO: GSE63898	USA	GSM1559709	M326_plate1_D04	cirrhosis
GEO: GSE63898	USA	GSM1559710	M327_plate1_D05	hepatocellular carcinoma
GEO: GSE63898	USA	GSM1559711	M328_plate1_D06	cirrhosis
GEO: GSE63898	USA	GSM1559712	M329_plate1_G06	hepatocellular carcinoma
GEO: GSE63898	USA	GSM1559713	M335_plate1_G07	hepatocellular carcinoma
GEO: GSE63898	USA	GSM1559714	M337_plate1_G08	hepatocellular carcinoma
GEO: GSE63898	USA	GSM1559715	M339_plate1_D07	hepatocellular carcinoma
GEO: GSE63898	USA	GSM1559716	M340_plate1_D08	cirrhosis
GEO: GSE63898	USA	GSM1559717	M345_plate1_D09	hepatocellular carcinoma
GEO: GSE63898	USA	GSM1559718	M346_plate1_D10	cirrhosis
GEO: GSE63898	USA	GSM1559719	M353_plate1_G09	hepatocellular carcinoma
GEO: GSE63898	USA	GSM1559720	M357_plate1_D11	hepatocellular carcinoma
GEO: GSE63898	USA	GSM1559721	M358_plate1_D12	cirrhosis
GEO: GSE63898	USA	GSM1559722	M363_plate1_E01	hepatocellular carcinoma
GEO: GSE63898	USA	GSM1559723	M364_plate1_E02	cirrhosis
GEO: GSE63898	USA	GSM1559724	M369_plate1_G10	hepatocellular carcinoma
GEO: GSE63898	USA	GSM1559725	M371_plate1_E03	hepatocellular carcinoma
GEO: GSE63898	USA	GSM1559726	M372_plate1_E04	cirrhosis
GEO: GSE63898	USA	GSM1559727	M373_plate1_E05	hepatocellular carcinoma
GEO: GSE63898	USA	GSM1559728	M374_plate1_E06	cirrhosis
GEO: GSE63898	USA	GSM1559729	M375_plate1_G11	hepatocellular carcinoma
GEO: GSE63898	USA	GSM1559730	M379_plate1_E07	hepatocellular carcinoma
GEO: GSE63898	USA	GSM1559731	M380_plate1_E08	cirrhosis
GEO: GSE63898	USA	GSM1559732	M385_plate1_E09	hepatocellular carcinoma
GEO: GSE63898	USA	GSM1559733	M386_plate1_E10	cirrhosis
GEO: GSE63898	USA	GSM1559734	M391_plate1_E11	hepatocellular carcinoma
GEO: GSE63898	USA	GSM1559735	M392_plate1_E12	cirrhosis
GEO: GSE63898	USA	GSM1559736	M393_plate1_F01	hepatocellular carcinoma
GEO: GSE63898	USA	GSM1559737	M394_plate1_F02	cirrhosis
GEO: GSE63898	USA	GSM1559738	M397_plate1_G12	hepatocellular carcinoma
GEO: GSE63898	USA	GSM1559739	M399_plate1_F03	hepatocellular carcinoma
GEO: GSE63898	USA	GSM1559740	M400_plate1_F04	cirrhosis
GEO: GSE63898	USA	GSM1559741	M407_plate1_H01	hepatocellular carcinoma
GEO: GSE63898	USA	GSM1559742	M411_plate1_F05	hepatocellular carcinoma
GEO: GSE63898	USA	GSM1559743	M412_plate1_F06	cirrhosis
GEO: GSE63898	USA	GSM1559744	M421_plate1_F07	hepatocellular carcinoma
GEO: GSE63898	USA	GSM1559745	M422_plate1_F08	cirrhosis
GEO: GSE63898	USA	GSM1559746	M423_plate1_F09	hepatocellular carcinoma
GEO: GSE63898	USA	GSM1559747	M424_plate1_F10	cirrhosis
GEO: GSE63898	USA	GSM1559748	M425_plate1_F11	hepatocellular carcinoma
GEO: GSE63898	USA	GSM1559749	M426_plate1_F12	cirrhosis
GEO: GSE63898	USA	GSM1559750	M435_placa96_2_A01	hepatocellular carcinoma
GEO: GSE63898	USA	GSM1559751	M436_placa96_2_A02	cirrhosis
GEO: GSE63898	USA	GSM1559752	M439_placa96_2_A03	hepatocellular carcinoma
GEO: GSE63898	USA	GSM1559753	M440_placa96_2_A04	cirrhosis
GEO: GSE63898	USA	GSM1559754	M443_plate1_H02	hepatocellular carcinoma
GEO: GSE63898	USA	GSM1559755	M451_plate1_H03	hepatocellular carcinoma
GEO: GSE63898	USA	GSM1559756	M455_placa96_2_A05	hepatocellular carcinoma
GEO: GSE63898	USA	GSM1559757	M456_placa96_2_A06	cirrhosis
GEO: GSE63898	USA	GSM1559758	M459_placa96_2_A07	hepatocellular carcinoma
GEO: GSE63898	USA	GSM1559759	M460_placa96_2_A08	cirrhosis
GEO: GSE63898	USA	GSM1559760	M461_plate1_H04	hepatocellular carcinoma
GEO: GSE63898	USA	GSM1559761	M467_placa96_2_A09	hepatocellular carcinoma
GEO: GSE63898	USA	GSM1559762	M468_placa96_2_A10	cirrhosis
GEO: GSE63898	USA	GSM1559763	M473_plate1_H05	hepatocellular carcinoma
GEO: GSE63898	USA	GSM1559764	M477_placa96_2_A11	hepatocellular carcinoma
GEO: GSE63898	USA	GSM1559765	M478_placa96_2_A12	cirrhosis
GEO: GSE63898	USA	GSM1559766	M479_placa96_2_B01	hepatocellular carcinoma
GEO: GSE63898	USA	GSM1559767	M480_placa96_2_B02	cirrhosis
GEO: GSE63898	USA	GSM1559768	M483_placa96_2_B03	hepatocellular carcinoma
GEO: GSE63898	USA	GSM1559769	M484_placa96_2_B04	cirrhosis
GEO: GSE63898	USA	GSM1559770	M489_placa96_2_B05	hepatocellular carcinoma
GEO: GSE63898	USA	GSM1559771	M490_placa96_2_B06	cirrhosis
GEO: GSE63898	USA	GSM1559772	M493_placa96_2_B07	hepatocellular carcinoma
GEO: GSE63898	USA	GSM1559773	M494_placa96_2_B08	cirrhosis
GEO: GSE63898	USA	GSM1559774	M497_placa96_2_G01	hepatocellular carcinoma
GEO: GSE63898	USA	GSM1559775	M499_placa96_2_B09	hepatocellular carcinoma
GEO: GSE63898	USA	GSM1559776	M500_placa96_2_B10	cirrhosis
GEO: GSE63898	USA	GSM1559777	M501_placa96_2_B11_2	hepatocellular carcinoma
GEO: GSE63898	USA	GSM1559778	M502_placa96_2_B12	cirrhosis
GEO: GSE63898	USA	GSM1559779	M503_placa96_2_C01	hepatocellular carcinoma
GEO: GSE63898	USA	GSM1559780	M504_placa96_2_C02	cirrhosis
GEO: GSE63898	USA	GSM1559781	M505_placa96_2_C03	hepatocellular carcinoma
GEO: GSE63898	USA	GSM1559782	M506_placa96_2_C04	cirrhosis
GEO: GSE63898	USA	GSM1559783	M510_placa96_2_C06	cirrhosis
GEO: GSE63898	USA	GSM1559784	M511_placa96_2_G02	hepatocellular carcinoma
GEO: GSE63898	USA	GSM1559785	M515_placa96_2_C07	hepatocellular carcinoma
GEO: GSE63898	USA	GSM1559786	M516_placa96_2_C08	cirrhosis
GEO: GSE63898	USA	GSM1559787	M517_placa96_2_G03	hepatocellular carcinoma
GEO: GSE63898	USA	GSM1559788	M519_placa96_2_C09	hepatocellular carcinoma
GEO: GSE63898	USA	GSM1559789	M520_placa96_2_C10	cirrhosis
GEO: GSE63898	USA	GSM1559790	M523_placa96_2_C11	hepatocellular carcinoma
GEO: GSE63898	USA	GSM1559791	M524_placa96_2_C12	cirrhosis
GEO: GSE63898	USA	GSM1559792	M529_placa96_2_D01	hepatocellular carcinoma
GEO: GSE63898	USA	GSM1559793	M530_placa96_2_D02	cirrhosis
GEO: GSE63898	USA	GSM1559794	M531_placa96_2_D03	hepatocellular carcinoma
GEO: GSE63898	USA	GSM1559795	M532_placa96_2_D04	cirrhosis
GEO: GSE63898	USA	GSM1559796	M533_plate24 2_A09	hepatocellular carcinoma
GEO: GSE63898	USA	GSM1559797	M534_plate24 2_G09	cirrhosis
GEO: GSE63898	USA	GSM1559798	M535_placa96_2_G04	hepatocellular carcinoma
GEO: GSE63898	USA	GSM1559799	M537_placa96_2_G05	hepatocellular carcinoma
GEO: GSE63898	USA	GSM1559800	M539_placa96_2_D05	hepatocellular carcinoma
GEO: GSE63898	USA	GSM1559801	M540_placa96_2_D06	cirrhosis
GEO: GSE63898	USA	GSM1559802	M543_placa96_2_G06	hepatocellular carcinoma
GEO: GSE63898	USA	GSM1559803	M545_placa96_2_D07	hepatocellular carcinoma
GEO: GSE63898	USA	GSM1559804	M546_placa96_2_D08	cirrhosis
GEO: GSE63898	USA	GSM1559805	M547_placa96_2_D09	hepatocellular carcinoma
GEO: GSE63898	USA	GSM1559806	M548_placa96_2_D10	cirrhosis
GEO: GSE63898	USA	GSM1559807	M549_placa96_2_D11	hepatocellular carcinoma
GEO: GSE63898	USA	GSM1559808	M550_placa96_2_D12	cirrhosis
GEO: GSE63898	USA	GSM1559809	M551_placa96_2_E01	hepatocellular carcinoma
GEO: GSE63898	USA	GSM1559810	M552_placa96_2_E02	cirrhosis
GEO: GSE63898	USA	GSM1559811	M553_placa96_2_G07	hepatocellular carcinoma
GEO: GSE63898	USA	GSM1559812	M557_placa96_2_G08	hepatocellular carcinoma
GEO: GSE63898	USA	GSM1559813	M559_placa96_2_G09	hepatocellular carcinoma
GEO: GSE63898	USA	GSM1559814	M561_placa96_2_G10	hepatocellular carcinoma
GEO: GSE63898	USA	GSM1559815	M565_placa96_2_E03	hepatocellular carcinoma
GEO: GSE63898	USA	GSM1559816	M566_placa96_2_E04	cirrhosis
GEO: GSE63898	USA	GSM1559817	M567_placa96_2_E05	hepatocellular carcinoma
GEO: GSE63898	USA	GSM1559818	M568_placa96_2_E06	cirrhosis
GEO: GSE63898	USA	GSM1559819	M569_placa96_2_E07	hepatocellular carcinoma
GEO: GSE63898	USA	GSM1559820	M570_placa96_2_E08	cirrhosis
GEO: GSE63898	USA	GSM1559821	M571_placa96_2_E09	hepatocellular carcinoma
GEO: GSE63898	USA	GSM1559822	M572_placa96_2_E10	cirrhosis
GEO: GSE63898	USA	GSM1559823	M573_placa96_2_E11	hepatocellular carcinoma
GEO: GSE63898	USA	GSM1559824	M574_placa96_2_E12	cirrhosis
GEO: GSE63898	USA	GSM1559825	M577_placa96_2_F01	hepatocellular carcinoma
GEO: GSE63898	USA	GSM1559826	M578_placa96_2_F02	cirrhosis
GEO: GSE63898	USA	GSM1559827	M579_placa96_2_F03	hepatocellular carcinoma
GEO: GSE63898	USA	GSM1559828	M580_placa96_2_F04	cirrhosis
GEO: GSE63898	USA	GSM1559829	M581_placa96_2_F05	hepatocellular carcinoma
GEO: GSE63898	USA	GSM1559830	M582_placa96_2_F06_2	cirrhosis
GEO: GSE63898	USA	GSM1559831	M585_placa96_2_F07	hepatocellular carcinoma
GEO: GSE63898	USA	GSM1559832	M586_placa96_2_F08	cirrhosis
GEO: GSE63898	USA	GSM1559833	M587_placa96_2_F09	hepatocellular carcinoma
GEO: GSE63898	USA	GSM1559834	M588_placa96_2_F10	cirrhosis
GEO: GSE63898	USA	GSM1559835	M589_placa96_2_F11	hepatocellular carcinoma
GEO: GSE63898	USA	GSM1559836	M590_placa96_2_F12	cirrhosis
GEO: GSE63898	USA	GSM1559837	M591_placa96_2_G11	hepatocellular carcinoma
GEO: GSE63898	USA	GSM1559838	M593_placa96-3_A01	hepatocellular carcinoma
GEO: GSE63898	USA	GSM1559839	M594_placa96-3_A02	cirrhosis
GEO: GSE63898	USA	GSM1559840	M595_placa96-3_A03	hepatocellular carcinoma
GEO: GSE63898	USA	GSM1559841	M596_placa96-3_A04	cirrhosis
GEO: GSE63898	USA	GSM1559842	M597_placa96_2_G12	hepatocellular carcinoma
GEO: GSE63898	USA	GSM1559843	M599_placa96-3_A05	hepatocellular carcinoma
GEO: GSE63898	USA	GSM1559844	M600_placa96-3_A06	cirrhosis
GEO: GSE63898	USA	GSM1559845	M601_placa96_2_H01	hepatocellular carcinoma
GEO: GSE63898	USA	GSM1559846	M603_placa96_2_H02	hepatocellular carcinoma
GEO: GSE63898	USA	GSM1559847	M605_placa96_2_H03	hepatocellular carcinoma
GEO: GSE63898	USA	GSM1559848	M607_placa96_2_H04	hepatocellular carcinoma
GEO: GSE63898	USA	GSM1559849	M609_placa96_2_H05	hepatocellular carcinoma
GEO: GSE63898	USA	GSM1559850	M613_placa96-3_A07	hepatocellular carcinoma
GEO: GSE63898	USA	GSM1559851	M614_placa96-3_A08	cirrhosis
GEO: GSE63898	USA	GSM1559852	M615_placa96-3_A09	hepatocellular carcinoma
GEO: GSE63898	USA	GSM1559853	M616_placa96-3_A10	cirrhosis
GEO: GSE63898	USA	GSM1559854	M617_placa96-3_A11	hepatocellular carcinoma
GEO: GSE63898	USA	GSM1559855	M618_placa96-3_A12	cirrhosis
GEO: GSE63898	USA	GSM1559856	M619_placa96-3_B01	hepatocellular carcinoma
GEO: GSE63898	USA	GSM1559857	M620_placa96-3_B02	cirrhosis
GEO: GSE63898	USA	GSM1559858	M621_placa96-3_B03	hepatocellular carcinoma
GEO: GSE63898	USA	GSM1559859	M622_placa96-3_B04	cirrhosis
GEO: GSE63898	USA	GSM1559860	M623_placa96-3_B05	hepatocellular carcinoma
GEO: GSE63898	USA	GSM1559861	M624_placa96-3_B06	cirrhosis
GEO: GSE63898	USA	GSM1559862	M625_placa96-3_B07	hepatocellular carcinoma
GEO: GSE63898	USA	GSM1559863	M626_placa96-3_B08	cirrhosis
GEO: GSE63898	USA	GSM1559864	M627_placa96-3_B09	hepatocellular carcinoma
GEO: GSE63898	USA	GSM1559865	M628_placa96-3_B10	cirrhosis
GEO: GSE63898	USA	GSM1559866	M629_placa96-3_B11	hepatocellular carcinoma
GEO: GSE63898	USA	GSM1559867	M630_placa96-3_B12	cirrhosis
GEO: GSE63898	USA	GSM1559868	M631_placa96-3_C01_2	hepatocellular carcinoma
GEO: GSE63898	USA	GSM1559869	M632_placa96-3_C02	cirrhosis
GEO: GSE63898	USA	GSM1559870	M633_placa96-3_C03	hepatocellular carcinoma
GEO: GSE63898	USA	GSM1559871	M634_placa96-3_C04	cirrhosis
GEO: GSE63898	USA	GSM1559872	M635_placa96-3_H01	hepatocellular carcinoma
GEO: GSE63898	USA	GSM1559873	M639_placa96-3_H02	hepatocellular carcinoma
GEO: GSE63898	USA	GSM1559874	M643_placa96-3_C05	hepatocellular carcinoma
GEO: GSE63898	USA	GSM1559875	M644_placa96-3_C06	cirrhosis
GEO: GSE63898	USA	GSM1559876	M645_placa96-3_H03	hepatocellular carcinoma
GEO: GSE63898	USA	GSM1559877	M647_placa96-3_C07	hepatocellular carcinoma
GEO: GSE63898	USA	GSM1559878	M648_placa96-3_C08	cirrhosis
GEO: GSE63898	USA	GSM1559879	M649_placa96-3_H04	hepatocellular carcinoma
GEO: GSE63898	USA	GSM1559880	M651_placa96-3_C09	hepatocellular carcinoma
GEO: GSE63898	USA	GSM1559881	M652_placa96-3_C10	cirrhosis
GEO: GSE63898	USA	GSM1559882	M653_placa96-3_C11	hepatocellular carcinoma
GEO: GSE63898	USA	GSM1559883	M654_placa96-3_C12	cirrhosis
GEO: GSE63898	USA	GSM1559884	M655_placa96-3_H05	hepatocellular carcinoma
GEO: GSE63898	USA	GSM1559885	M657_plate4_H01	hepatocellular carcinoma
GEO: GSE63898	USA	GSM1559886	M659_plate4_H02	hepatocellular carcinoma
GEO: GSE63898	USA	GSM1559887	M661_placa96-3_D01	hepatocellular carcinoma
GEO: GSE63898	USA	GSM1559888	M662_placa96-3_D02	cirrhosis
GEO: GSE63898	USA	GSM1559889	M663_plate4_H03	hepatocellular carcinoma
GEO: GSE63898	USA	GSM1559890	M665_placa96-3_D03	hepatocellular carcinoma
GEO: GSE63898	USA	GSM1559891	M666_placa96-3_D04	cirrhosis
GEO: GSE63898	USA	GSM1559892	M667_plate4_H04	hepatocellular carcinoma
GEO: GSE63898	USA	GSM1559893	M669_placa96-3_D05	hepatocellular carcinoma
GEO: GSE63898	USA	GSM1559894	M670_placa96-3_D06	cirrhosis
GEO: GSE63898	USA	GSM1559895	M671_placa96-3_D07	hepatocellular carcinoma
GEO: GSE63898	USA	GSM1559896	M672_placa96-3_D08	cirrhosis
GEO: GSE63898	USA	GSM1559897	M673_placa96-3_D09	hepatocellular carcinoma
GEO: GSE63898	USA	GSM1559898	M674_placa96-3_D10	cirrhosis
GEO: GSE63898	USA	GSM1559899	M675_placa96-3_D11	hepatocellular carcinoma
GEO: GSE63898	USA	GSM1559900	M676_placa96-3_D12	cirrhosis
GEO: GSE63898	USA	GSM1559901	M677_placa96-3_E01	hepatocellular carcinoma
GEO: GSE63898	USA	GSM1559902	M678_placa96-3_E02	cirrhosis
GEO: GSE63898	USA	GSM1559903	M679_placa96-3_E03	hepatocellular carcinoma
GEO: GSE63898	USA	GSM1559904	M680_placa96-3_E04	cirrhosis
GEO: GSE63898	USA	GSM1559905	M681_placa96-3_E05	hepatocellular carcinoma
GEO: GSE63898	USA	GSM1559906	M682_placa96-3_E06	cirrhosis
GEO: GSE63898	USA	GSM1559907	M683_plate4_H05	hepatocellular carcinoma
GEO: GSE63898	USA	GSM1559908	M685_placa96-3_E07	hepatocellular carcinoma
GEO: GSE63898	USA	GSM1559909	M686_placa96-3_E08	cirrhosis
GEO: GSE63898	USA	GSM1559910	M687_placa96-3_E09	hepatocellular carcinoma
GEO: GSE63898	USA	GSM1559911	M688_placa96-3_E10	cirrhosis
GEO: GSE63898	USA	GSM1559912	M689_placa96-3_E11	hepatocellular carcinoma
GEO: GSE63898	USA	GSM1559913	M690_placa96-3_E12	cirrhosis
GEO: GSE63898	USA	GSM1559914	M691_plate1_H06	hepatocellular carcinoma
GEO: GSE63898	USA	GSM1559915	M693_plate4_A01	hepatocellular carcinoma
GEO: GSE63898	USA	GSM1559916	M694_plate4_A02	cirrhosis
GEO: GSE63898	USA	GSM1559917	M695_plate4_A03	hepatocellular carcinoma
GEO: GSE63898	USA	GSM1559918	M696_plate4_A04	cirrhosis
GEO: GSE63898	USA	GSM1559919	M697_placa96_2_H06	hepatocellular carcinoma
GEO: GSE63898	USA	GSM1559920	M701_plate4_A05	hepatocellular carcinoma
GEO: GSE63898	USA	GSM1559921	M702_plate4_A06	cirrhosis
GEO: GSE63898	USA	GSM1559922	M703_plate4_A07	hepatocellular carcinoma
GEO: GSE63898	USA	GSM1559923	M704_plate4_A08	cirrhosis
GEO: GSE63898	USA	GSM1559924	M705_plate24 2_B09	hepatocellular carcinoma
GEO: GSE63898	USA	GSM1559925	M707_plate4_A09	hepatocellular carcinoma
GEO: GSE63898	USA	GSM1559926	M708_plate4_A10	cirrhosis
GEO: GSE63898	USA	GSM1559927	M709_plate1_G01	hepatocellular carcinoma
GEO: GSE63898	USA	GSM1559928	M711_plate4_A11	hepatocellular carcinoma
GEO: GSE63898	USA	GSM1559929	M712_plate4_A12	cirrhosis
GEO: GSE63898	USA	GSM1559930	M713_plate4_B01	hepatocellular carcinoma
GEO: GSE63898	USA	GSM1559931	M714_plate4_B02	cirrhosis
GEO: GSE63898	USA	GSM1559932	M715_plate4_B03	hepatocellular carcinoma
GEO: GSE63898	USA	GSM1559933	M716_plate4_B04	cirrhosis
GEO: GSE63898	USA	GSM1559934	M719_plate4_B05	hepatocellular carcinoma
GEO: GSE63898	USA	GSM1559935	M720_plate4_B06	cirrhosis
GEO: GSE63898	USA	GSM1559936	M723_plate4_B07	hepatocellular carcinoma
GEO: GSE63898	USA	GSM1559937	M724_plate4_B08	cirrhosis
GEO: GSE63898	USA	GSM1559938	M725_plate24_1_A09	hepatocellular carcinoma
GEO: GSE63898	USA	GSM1559939	M727_plate24_1_B09	hepatocellular carcinoma
GEO: GSE63898	USA	GSM1559940	M729_plate4_B09	hepatocellular carcinoma
GEO: GSE63898	USA	GSM1559941	M730_plate4_B10	cirrhosis
GEO: GSE63898	USA	GSM1559942	M733_plate4_B11	hepatocellular carcinoma
GEO: GSE63898	USA	GSM1559943	M734_plate4_B12	cirrhosis
GEO: GSE63898	USA	GSM1559944	M735_plate24_1_C09	hepatocellular carcinoma
GEO: GSE63898	USA	GSM1559945	M739_plate4_C01	hepatocellular carcinoma
GEO: GSE63898	USA	GSM1559946	M740_plate4_C02	cirrhosis
GEO: GSE63898	USA	GSM1559947	M741_plate24_1_D09	hepatocellular carcinoma
GEO: GSE63898	USA	GSM1559948	M743_plate4_C03	hepatocellular carcinoma
GEO: GSE63898	USA	GSM1559949	M744_plate4_C04	cirrhosis
GEO: GSE63898	USA	GSM1559950	M745_plate4_C05	hepatocellular carcinoma
GEO: GSE63898	USA	GSM1559951	M746_plate4_C06	cirrhosis
GEO: GSE63898	USA	GSM1559952	M747_plate4_C07	hepatocellular carcinoma
GEO: GSE63898	USA	GSM1559953	M748_plate4_C08	cirrhosis
GEO: GSE63898	USA	GSM1559954	M749_plate24_1_E09	hepatocellular carcinoma
GEO: GSE63898	USA	GSM1559955	M751_plate4_C09	hepatocellular carcinoma
GEO: GSE63898	USA	GSM1559956	M752_plate4_C10	cirrhosis
GEO: GSE63898	USA	GSM1559957	M755_plate24_1_F09	hepatocellular carcinoma
GEO: GSE63898	USA	GSM1559958	M757_plate24_1_G09	hepatocellular carcinoma
GEO: GSE63898	USA	GSM1559959	M759_plate4_C11	hepatocellular carcinoma
GEO: GSE63898	USA	GSM1559960	M760_plate4_C12	cirrhosis
GEO: GSE63898	USA	GSM1559961	M761_placa96-3_H06	hepatocellular carcinoma
GEO: GSE63898	USA	GSM1559962	M763_plate4_D01	hepatocellular carcinoma
GEO: GSE63898	USA	GSM1559963	M764_plate4_D02	cirrhosis
GEO: GSE63898	USA	GSM1559964	M765_plate4_D03	hepatocellular carcinoma
GEO: GSE63898	USA	GSM1559965	M766_plate4_D04	cirrhosis
GEO: GSE63898	USA	GSM1559966	M769_plate4_D05	hepatocellular carcinoma
GEO: GSE63898	USA	GSM1559967	M770_plate4_D06	cirrhosis
GEO: GSE63898	USA	GSM1559968	M771_plate4_D07_2	hepatocellular carcinoma
GEO: GSE63898	USA	GSM1559969	M772_plate4_D08	cirrhosis
GEO: GSE63898	USA	GSM1559970	M773_plate4_D09	hepatocellular carcinoma
GEO: GSE63898	USA	GSM1559971	M774_plate4_D10	cirrhosis
GEO: GSE63898	USA	GSM1559972	M777_placa96-3_H07	hepatocellular carcinoma
GEO: GSE63898	USA	GSM1559973	M779_plate4_D11	hepatocellular carcinoma
GEO: GSE63898	USA	GSM1559974	M780_plate4_D12	cirrhosis
GEO: GSE63898	USA	GSM1559975	M781_plate4_E01_2	hepatocellular carcinoma
GEO: GSE63898	USA	GSM1559976	M782_plate4_E02	cirrhosis
GEO: GSE63898	USA	GSM1559977	M783_plate4_E03	hepatocellular carcinoma
GEO: GSE63898	USA	GSM1559978	M784_plate4_E04	cirrhosis
GEO: GSE63898	USA	GSM1559979	M785_placa96_2_H07	hepatocellular carcinoma
GEO: GSE63898	USA	GSM1559980	M787_plate4_E05	hepatocellular carcinoma
GEO: GSE63898	USA	GSM1559981	M788_plate4_E06	cirrhosis
GEO: GSE63898	USA	GSM1559982	M789_plate4_E07	hepatocellular carcinoma
GEO: GSE63898	USA	GSM1559983	M790_plate4_E08	cirrhosis
GEO: GSE63898	USA	GSM1559984	M791_plate4_E09	hepatocellular carcinoma
GEO: GSE63898	USA	GSM1559985	M792_plate4_E10	cirrhosis
GEO: GSE63898	USA	GSM1559986	M793_plate4_E11	hepatocellular carcinoma
GEO: GSE63898	USA	GSM1559987	M794_plate4_E12	cirrhosis
GEO: GSE63898	USA	GSM1559988	M795_plate4_F01	hepatocellular carcinoma
GEO: GSE63898	USA	GSM1559989	M796_plate4_F02	cirrhosis
GEO: GSE63898	USA	GSM1559990	M797_plate4_F03	hepatocellular carcinoma
GEO: GSE63898	USA	GSM1559991	M798_plate4_F04	cirrhosis
GEO: GSE63898	USA	GSM1559992	M799_plate4_F05	hepatocellular carcinoma
GEO: GSE63898	USA	GSM1559993	M800_plate4_F06	cirrhosis
GEO: GSE63898	USA	GSM1559994	M801_plate4_F07	hepatocellular carcinoma
GEO: GSE63898	USA	GSM1559995	M802_plate4_F08	cirrhosis
GEO: GSE63898	USA	GSM1559996	M803_plate4_F09	hepatocellular carcinoma
GEO: GSE63898	USA	GSM1559997	M804_plate4_F10	cirrhosis
GEO: GSE63898	USA	GSM1559998	M805_plate1_H07	hepatocellular carcinoma
GEO: GSE63898	USA	GSM1559999	M807_plate4_F11	hepatocellular carcinoma
GEO: GSE63898	USA	GSM1560000	M808_plate4_F12	cirrhosis
GEO: GSE54236	Italy	GSM1310570	Tumor T_A_001	hepatocellular carcinoma
GEO: GSE54236	Italy	GSM1310571	Tumor T_B_003	hepatocellular carcinoma
GEO: GSE54236	Italy	GSM1310572	Tumor T_C_005	hepatocellular carcinoma
GEO: GSE54236	Italy	GSM1310573	Tumor T_D_007	hepatocellular carcinoma
GEO: GSE54236	Italy	GSM1310574	Tumor T_E_009	hepatocellular carcinoma
GEO: GSE54236	Italy	GSM1310575	Tumor T_F_011	hepatocellular carcinoma
GEO: GSE54236	Italy	GSM1310576	Tumor T_G_019	hepatocellular carcinoma
GEO: GSE54236	Italy	GSM1310577	Tumor T_H_021	hepatocellular carcinoma
GEO: GSE54236	Italy	GSM1310578	Tumor T_I_023	hepatocellular carcinoma
GEO: GSE54236	Italy	GSM1310579	Tumor T_J_025	hepatocellular carcinoma
GEO: GSE54236	Italy	GSM1310580	Tumor T_K_027	hepatocellular carcinoma
GEO: GSE54236	Italy	GSM1310581	Tumor T_L_029	hepatocellular carcinoma
GEO: GSE54236	Italy	GSM1310582	Tumor T_M_035	hepatocellular carcinoma
GEO: GSE54236	Italy	GSM1310583	Tumor T_N_041	hepatocellular carcinoma
GEO: GSE54236	Italy	GSM1310584	Tumor T_O_047	hepatocellular carcinoma
GEO: GSE54236	Italy	GSM1310585	Tumor_rep1 T_O_047r	hepatocellular carcinoma
GEO: GSE54236	Italy	GSM1310586	Tumor T_P_049	hepatocellular carcinoma
GEO: GSE54236	Italy	GSM1310587	Tumor T_Q_063	hepatocellular carcinoma
GEO: GSE54236	Italy	GSM1310588	Tumor T_R_055	hepatocellular carcinoma
GEO: GSE54236	Italy	GSM1310589	Tumor T_S_057	hepatocellular carcinoma
GEO: GSE54236	Italy	GSM1310590	Tumor T_T_059	hepatocellular carcinoma
GEO: GSE54236	Italy	GSM1310591	Tumor T_U_060	hepatocellular carcinoma
GEO: GSE54236	Italy	GSM1310592	Tumor T_V_065	hepatocellular carcinoma
GEO: GSE54236	Italy	GSM1310593	Tumor T_W_069	hepatocellular carcinoma
GEO: GSE54236	Italy	GSM1310594	Tumor T_X_086	hepatocellular carcinoma
GEO: GSE54236	Italy	GSM1310595	Tumor T_X_087	hepatocellular carcinoma
GEO: GSE54236	Italy	GSM1310596	Tumor T_Y_078	hepatocellular carcinoma
GEO: GSE54236	Italy	GSM1310597	Tumor T_Z_080	hepatocellular carcinoma
GEO: GSE54236	Italy	GSM1310598	Tumor T_AA_089	hepatocellular carcinoma
GEO: GSE54236	Italy	GSM1310599	Tumor T_AB_091	hepatocellular carcinoma
GEO: GSE54236	Italy	GSM1310600	Tumor T_AC_105	hepatocellular carcinoma
GEO: GSE54236	Italy	GSM1310601	Tumor T_AD_096	hepatocellular carcinoma
GEO: GSE54236	Italy	GSM1310602	Tumor T_AE_098	hepatocellular carcinoma
GEO: GSE54236	Italy	GSM1310603	Tumor T_AF_104	hepatocellular carcinoma
GEO: GSE54236	Italy	GSM1310604	Tumor T_AG_107	hepatocellular carcinoma
GEO: GSE54236	Italy	GSM1310605	Tumor_rep1 T_AG_107r	hepatocellular carcinoma
GEO: GSE54236	Italy	GSM1310606	Tumor T_AH_132	hepatocellular carcinoma
GEO: GSE54236	Italy	GSM1310607	Tumor T_AI_113	hepatocellular carcinoma
GEO: GSE54236	Italy	GSM1310608	Tumor T_AJ_115	hepatocellular carcinoma
GEO: GSE54236	Italy	GSM1310609	Tumor T_AK_117	hepatocellular carcinoma
GEO: GSE54236	Italy	GSM1310610	Tumor T_AL_127	hepatocellular carcinoma
GEO: GSE54236	Italy	GSM1310611	Tumor_rep1 T_AL_127r	hepatocellular carcinoma
GEO: GSE54236	Italy	GSM1310612	Tumor T_AM_129	hepatocellular carcinoma
GEO: GSE54236	Italy	GSM1310613	Tumor T_AN_131	hepatocellular carcinoma
GEO: GSE54236	Italy	GSM1310614	Tumor T_AO_138	hepatocellular carcinoma
GEO: GSE54236	Italy	GSM1310615	Tumor T_AP_146	hepatocellular carcinoma
GEO: GSE54236	Italy	GSM1310616	Tumor T_AQ_150	hepatocellular carcinoma
GEO: GSE54236	Italy	GSM1310617	Tumor T_AR_119	hepatocellular carcinoma
GEO: GSE54236	Italy	GSM1310618	Tumor T_AS_153	hepatocellular carcinoma
GEO: GSE54236	Italy	GSM1310619	Tumor T_AT_159	hepatocellular carcinoma
GEO: GSE54236	Italy	GSM1310620	Tumor T_AU_163	hepatocellular carcinoma
GEO: GSE54236	Italy	GSM1310621	Tumor T_AV_167	hepatocellular carcinoma
GEO: GSE54236	Italy	GSM1310622	Tumor T_AW_169	hepatocellular carcinoma
GEO: GSE54236	Italy	GSM1310623	Tumor T_AX_171	hepatocellular carcinoma
GEO: GSE54236	Italy	GSM1310624	Tumor T_AY_173	hepatocellular carcinoma
GEO: GSE54236	Italy	GSM1310625	Tumor T_AZ_179	hepatocellular carcinoma
GEO: GSE54236	Italy	GSM1310626	Tumor T_BA_181	hepatocellular carcinoma
GEO: GSE54236	Italy	GSM1310627	Tumor T_BB_183	hepatocellular carcinoma
GEO: GSE54236	Italy	GSM1310628	Tumor T_BC_185	hepatocellular carcinoma
GEO: GSE54236	Italy	GSM1310629	Tumor T_BD_191	hepatocellular carcinoma
GEO: GSE54236	Italy	GSM1310630	Tumor T_BE_193	hepatocellular carcinoma
GEO: GSE54236	Italy	GSM1310631	Tumor T_BF_199	hepatocellular carcinoma
GEO: GSE54236	Italy	GSM1310632	Tumor T_BG_203	hepatocellular carcinoma
GEO: GSE54236	Italy	GSM1310633	Tumor T_BH_207	hepatocellular carcinoma
GEO: GSE54236	Italy	GSM1310634	Tumor T_BI_211	hepatocellular carcinoma
GEO: GSE54236	Italy	GSM1310635	Tumor T_BJ_215	hepatocellular carcinoma
GEO: GSE54236	Italy	GSM1310636	Tumor T_BK_217	hepatocellular carcinoma
GEO: GSE54236	Italy	GSM1310637	Tumor T_BL_238	hepatocellular carcinoma
GEO: GSE54236	Italy	GSM1310638	Tumor T_BM_221	hepatocellular carcinoma
GEO: GSE54236	Italy	GSM1310639	Tumor T_BN_223	hepatocellular carcinoma
GEO: GSE54236	Italy	GSM1310640	Tumor T_BO_225	hepatocellular carcinoma
GEO: GSE54236	Italy	GSM1310641	Tumor T_BP_227	hepatocellular carcinoma
GEO: GSE54236	Italy	GSM1310642	Tumor T_BQ_233	hepatocellular carcinoma
GEO: GSE54236	Italy	GSM1310643	Tumor T_BR_240	hepatocellular carcinoma
GEO: GSE54236	Italy	GSM1310644	Tumor T_BS_242	hepatocellular carcinoma
GEO: GSE54236	Italy	GSM1310645	Tumor T_BT_244	hepatocellular carcinoma
GEO: GSE54236	Italy	GSM1310646	Tumor T_BU_248	hepatocellular carcinoma
GEO: GSE54236	Italy	GSM1310647	Tumor T_BV_250	hepatocellular carcinoma
GEO: GSE54236	Italy	GSM1310648	Tumor T_BW_252	hepatocellular carcinoma
GEO: GSE54236	Italy	GSM1310649	Tumor T_BX_254	hepatocellular carcinoma
GEO: GSE54236	Italy	GSM1310650	Tumor T_BY_256	hepatocellular carcinoma
GEO: GSE54236	Italy	GSM1310651	Non tumor NT_A_002	cirrhotic non-malignant tissue
GEO: GSE54236	Italy	GSM1310652	Non tumor NT_B_004	cirrhotic non-malignant tissue
GEO: GSE54236	Italy	GSM1310653	Non tumor NT_C_006	cirrhotic non-malignant tissue
GEO: GSE54236	Italy	GSM1310654	Non tumor NT_D_008	cirrhotic non-malignant tissue
GEO: GSE54236	Italy	GSM1310655	Non tumor NT_E_010	cirrhotic non-malignant tissue
GEO: GSE54236	Italy	GSM1310656	Non tumor NT_F_012	cirrhotic non-malignant tissue
GEO: GSE54236	Italy	GSM1310657	Non tumor NT_G_018	cirrhotic non-malignant tissue
GEO: GSE54236	Italy	GSM1310658	Non tumor NT_H_020	cirrhotic non-malignant tissue
GEO: GSE54236	Italy	GSM1310659	Non tumor NT_I_022	cirrhotic non-malignant tissue
GEO: GSE54236	Italy	GSM1310660	Non tumor NT_J_024	cirrhotic non-malignant tissue
GEO: GSE54236	Italy	GSM1310661	Non tumor NT_K_026	cirrhotic non-malignant tissue
GEO: GSE54236	Italy	GSM1310662	Non tumor NT_L_028	cirrhotic non-malignant tissue
GEO: GSE54236	Italy	GSM1310663	Non tumor NT_M_034	cirrhotic non-malignant tissue
GEO: GSE54236	Italy	GSM1310664	Non tumor NT_N_040	cirrhotic non-malignant tissue
GEO: GSE54236	Italy	GSM1310665	Non tumor NT_O_046	cirrhotic non-malignant tissue
GEO: GSE54236	Italy	GSM1310666	Non tumor_rep1 NT_O_046r	cirrhotic non-malignant tissue
GEO: GSE54236	Italy	GSM1310667	Non tumor NT_P_048	cirrhotic non-malignant tissue
GEO: GSE54236	Italy	GSM1310668	Non tumor NT_Q_052	cirrhotic non-malignant tissue
GEO: GSE54236	Italy	GSM1310669	Non tumor NT_R_054	cirrhotic non-malignant tissue
GEO: GSE54236	Italy	GSM1310670	Non tumor NT_S_056	cirrhotic non-malignant tissue
GEO: GSE54236	Italy	GSM1310671	Non tumor NT_T_058	cirrhotic non-malignant tissue
GEO: GSE54236	Italy	GSM1310672	Non tumor NT_U_044	cirrhotic non-malignant tissue
GEO: GSE54236	Italy	GSM1310673	Non tumor NT_V_064	cirrhotic non-malignant tissue
GEO: GSE54236	Italy	GSM1310674	Non tumor NT_W_068	cirrhotic non-malignant tissue
GEO: GSE54236	Italy	GSM1310675	Non tumor NT_X_072	cirrhotic non-malignant tissue
GEO: GSE54236	Italy	GSM1310676	Non tumor NT_Y_077	cirrhotic non-malignant tissue
GEO: GSE54236	Italy	GSM1310677	Non tumor NT_Z_079	cirrhotic non-malignant tissue
GEO: GSE54236	Italy	GSM1310678	Non tumor NT_AA_088	cirrhotic non-malignant tissue
GEO: GSE54236	Italy	GSM1310679	Non tumor NT_AB_090	cirrhotic non-malignant tissue
GEO: GSE54236	Italy	GSM1310680	Non tumor NT_AC_093	cirrhotic non-malignant tissue
GEO: GSE54236	Italy	GSM1310681	Non tumor NT_AD_095	cirrhotic non-malignant tissue
GEO: GSE54236	Italy	GSM1310682	Non tumor NT_AE_097	cirrhotic non-malignant tissue
GEO: GSE54236	Italy	GSM1310683	Non tumor NT_AF_103	cirrhotic non-malignant tissue
GEO: GSE54236	Italy	GSM1310684	Non tumor NT_AG_106	cirrhotic non-malignant tissue
GEO: GSE54236	Italy	GSM1310685	Non tumor_rep1 NT_AG_106r	cirrhotic non-malignant tissue
GEO: GSE54236	Italy	GSM1310686	Non tumor NT_AH_108	cirrhotic non-malignant tissue
GEO: GSE54236	Italy	GSM1310687	Non tumor NT_AI_112	cirrhotic non-malignant tissue
GEO: GSE54236	Italy	GSM1310688	Non tumor NT_AJ_114	cirrhotic non-malignant tissue
GEO: GSE54236	Italy	GSM1310689	Non tumor NT_AK_116	cirrhotic non-malignant tissue
GEO: GSE54236	Italy	GSM1310690	Non tumor NT_AL_126	cirrhotic non-malignant tissue
GEO: GSE54236	Italy	GSM1310691	Non tumor_rep1 NT_AL_126r	cirrhotic non-malignant tissue
GEO: GSE54236	Italy	GSM1310692	Non tumor NT_AM_128	cirrhotic non-malignant tissue
GEO: GSE54236	Italy	GSM1310693	Non tumor NT_AN_130	cirrhotic non-malignant tissue
GEO: GSE54236	Italy	GSM1310694	Non tumor NT_AO_137	cirrhotic non-malignant tissue
GEO: GSE54236	Italy	GSM1310695	Non tumor NT_AP_145	cirrhotic non-malignant tissue
GEO: GSE54236	Italy	GSM1310696	Non tumor NT_AQ_149	cirrhotic non-malignant tissue
GEO: GSE54236	Italy	GSM1310697	Non tumor NT_AR_151	cirrhotic non-malignant tissue
GEO: GSE54236	Italy	GSM1310698	Non tumor NT_AS_152	cirrhotic non-malignant tissue
GEO: GSE54236	Italy	GSM1310699	Non tumor NT_AT_158	cirrhotic non-malignant tissue
GEO: GSE54236	Italy	GSM1310700	Non tumor NT_AU_162	cirrhotic non-malignant tissue
GEO: GSE54236	Italy	GSM1310701	Non tumor NT_AV_166	cirrhotic non-malignant tissue
GEO: GSE54236	Italy	GSM1310702	Non tumor NT_AW_168	cirrhotic non-malignant tissue
GEO: GSE54236	Italy	GSM1310703	Non tumor NT_AX_170	cirrhotic non-malignant tissue
GEO: GSE54236	Italy	GSM1310704	Non tumor NT_AY_172	cirrhotic non-malignant tissue
GEO: GSE54236	Italy	GSM1310705	Non tumor NT_AZ_178	cirrhotic non-malignant tissue
GEO: GSE54236	Italy	GSM1310706	Non tumor NT_BA_180	cirrhotic non-malignant tissue
GEO: GSE54236	Italy	GSM1310707	Non tumor NT_BB_182	cirrhotic non-malignant tissue
GEO: GSE54236	Italy	GSM1310708	Non tumor NT_BC_184	cirrhotic non-malignant tissue
GEO: GSE54236	Italy	GSM1310709	Non tumor NT_BD_190	cirrhotic non-malignant tissue
GEO: GSE54236	Italy	GSM1310710	Non tumor NT_BE_192	cirrhotic non-malignant tissue
GEO: GSE54236	Italy	GSM1310711	Non tumor NT_BF_198	cirrhotic non-malignant tissue
GEO: GSE54236	Italy	GSM1310712	Non tumor NT_BG_202	cirrhotic non-malignant tissue
GEO: GSE54236	Italy	GSM1310713	Non tumor NT_BH_206	cirrhotic non-malignant tissue
GEO: GSE54236	Italy	GSM1310714	Non tumor NT_BI_210	cirrhotic non-malignant tissue
GEO: GSE54236	Italy	GSM1310715	Non tumor NT_BJ_214	cirrhotic non-malignant tissue
GEO: GSE54236	Italy	GSM1310716	Non tumor NT_BK_216	cirrhotic non-malignant tissue
GEO: GSE54236	Italy	GSM1310717	Non tumor NT_BL_218	cirrhotic non-malignant tissue
GEO: GSE54236	Italy	GSM1310718	Non tumor NT_BM_208	cirrhotic non-malignant tissue
GEO: GSE54236	Italy	GSM1310719	Non tumor NT_BN_222	cirrhotic non-malignant tissue
GEO: GSE54236	Italy	GSM1310720	Non tumor NT_BO_224	cirrhotic non-malignant tissue
GEO: GSE54236	Italy	GSM1310721	Non tumor NT_BP_226	cirrhotic non-malignant tissue
GEO: GSE54236	Italy	GSM1310722	Non tumor NT_BQ_232	cirrhotic non-malignant tissue
GEO: GSE54236	Italy	GSM1310723	Non tumor NT_BR_239	cirrhotic non-malignant tissue
GEO: GSE54236	Italy	GSM1310724	Non tumor NT_BS_241	cirrhotic non-malignant tissue
GEO: GSE54236	Italy	GSM1310725	Non tumor NT_BT_243	cirrhotic non-malignant tissue
GEO: GSE54236	Italy	GSM1310726	Non tumor NT_BU_247	cirrhotic non-malignant tissue
GEO: GSE54236	Italy	GSM1310727	Non tumor NT_BV_249	cirrhotic non-malignant tissue
GEO: GSE54236	Italy	GSM1310728	Non tumor NT_BW_251	cirrhotic non-malignant tissue
GEO: GSE54236	Italy	GSM1310729	Non tumor NT_BX_253	cirrhotic non-malignant tissue
GEO: GSE54236	Italy	GSM1310730	Non tumor NT_BY_255	cirrhotic non-malignant tissue
