# Supplementary material for: Bioinformatics-based screening of key genes for transformation of liver cirrhosis to hepatocellular carcinoma
Source: J Transl Med. 2020 Jan 30;18:40. doi: 10.1186/s12967-020-02229-8 (PMC6993496; doi:10.1186/s12967-020-02229-8)
Supplement: Supplementary file 2 — Additional file 2: Table S2. Fold changes of the differentially expressed genes shared in GSE54236, GSE89377, GSE17548 and GSE63898. [file 12967_2020_2229_MOESM2_ESM.xls]

Additional Table S2. Fold changes of the differentially expressed genes shared in GSE54236, GSE89377,GSE17548 and GSE63898
Gene Symbol	group	GSE54236	GSE89377	GSE17548	GSE63898
ASPM	up	4.481894346	2.598638567	6.790282044	5.656854249
CCNB2	up	3.801185787	2.851217763	3.205877079	2.584705661
PRC1	up	2.927380928	2.99929881	3.58572339	3.944930818
TOP2A	up	3.878038591	3.50935124	6.751624739	10.12605275
AURKA	up	2.549166241	2.46140403	2.292050467	4.055837919
HMMR	up	2.863004802	2.392329436	4.128245076	4
KIF20A	up	3.658272009	2.250192474	4.228527057	2.496661098
CDC20	up	2.055367399	3.663661822	3.178871678	3.031433133
CDKN3	up	3.92586774	2.243406178	3.149418417	4
NCAPG	up	3.471915029	2.153142674	3.587301714	3.340351678
CDCA5	up	2.993133837	2.825030415	2.056548563	2.114036081
CENPF	up	4.371070266	2.111885854	4.097050229	4.141059695
CXCL14	down	0.092038109	0.367406677	0.186642639	0.04358574
CYP39A1	down	0.325429089	0.317812147	0.188177824	0.185565446
MBL2	down	0.300656255	0.374867199	0.304652174	0.450625231
TMEM45A	down	0.401150911	0.379333813	0.238065976	0.234880687
FAM150B	down	0.213249536	0.252638702	0.319436506	0.163799175
CLEC1B	down	0.088688797	0.259085541	0.235486172	0.156041319
CCL19	down	0.196584054	0.252957149	0.237701701	0.128514228
CRHBP	down	0.150262214	0.386237784	0.157933425	0.087777805
IGFALS	down	0.242745925	0.342141656	0.451332198	0.40332088
COLEC11	down	0.463034177	0.317001754	0.371921318	0.180491149
ECM1	down	0.308643326	0.465293014	0.341471377	0.329876978
MFSD2A	down	0.23132101	0.461073358	0.184431838	0.128514228
EDNRB	down	0.475124004	0.467160652	0.484478605	0.297301779
KBTBD11	down	0.497472996	0.439766493	0.40279498	0.327598351
CYP2C9	down	0.337462133	0.244287133	0.336619969	0.305660069
CLDN10	down	0.176511578	0.169172563	0.330455623	0.376311687
PLCXD3	down	0.235185469	0.352188889	0.266065834	0.395020656
ADAMTSL2	down	0.330085971	0.239329377	0.377715112	0.309926925
IL1RAP	down	0.356348931	0.430944465	0.297211223	0.175555609
TMEM27	down	0.205091596	0.390886404	0.188047463	0.139660892
C7	down	0.293410883	0.157421758	0.151600213	0.135841858
TMEM154	down	0.456354838	0.479701225	0.482590356	0.301451957
APOF	down	0.368337334	0.272754374	0.139699742	0.164938489
DPT	down	0.231557805	0.248455813	0.181960673	0.200267469
MFAP4	down	0.208531271	0.197031213	0.3775546	0.346277367
CYP1A2	down	0.170750611	0.146582311	0.203354119	0.079660039
LYVE1	down	0.341810533	0.330403039	0.45259547	0.230046913
NAT2	down	0.29919994	0.336402849	0.266461843	0.179244406
CXCL12	down	0.305586677	0.300617648	0.38105701	0.117440344
ADH4	down	0.254739665	0.187090163	0.373453639	0.267943366
ANGPTL6	down	0.379109029	0.368479402	0.421024053	0.312082637
CETP	down	0.337522747	0.479368571	0.402651482	0.283220971
SRPX	down	0.292837344	0.265465751	0.217349215	0.144586023
LILRB5	down	0.494170101	0.499967905	0.480980113	0.420448208
LY6E	down	0.334503465	0.406028865	0.281649265	0.230046913
CNDP1	down	0.340304577	0.446950408	0.240008667	0.192109398
PDGFRA	down	0.290933673	0.242535117	0.207999191	0.109575715
CLEC4G	down	0.11562593	0.34907386	0.182572234	0.07588718
MARCO	down	0.143366032	0.371899285	0.365399914	0.121581868
LCAT	down	0.361511378	0.426153953	0.288585792	0.258816231
VIPR1	down	0.21090826	0.255521462	0.492114701	0.316439148
IGFBP3	down	0.342947078	0.396298277	0.331782595	0.178006274
PLAC8	down	0.321308355	0.394396868	0.343812137	0.204475515
DCN	down	0.225152016	0.232382366	0.252750866	0.059954007
KCNJ16	down	0.142927894	0.436106177	0.28164781	0.384218795
PTH1R	down	0.266827082	0.304194257	0.480983364	0.343885455
